# Supplementary material for: Five Novel Taxa from Freshwater Habitats and New Taxonomic Insights of Pleurotheciales and Savoryellomycetidae
Source: J Fungi (Basel). 2021 Aug 30;7(9):711. doi: 10.3390/jof7090711 (PMC8470061; doi:10.3390/jof7090711)
Supplement: Supplementary file 1 [file jof-07-00711-s001.zip]

Archive with 3 entries (3 files):
- Figure S1 Continued.jpg
- Figure S1.jpg
- Figure S2.jpg
